# Supplementary material for: Phospholipid scrambling by a TMEM16 homolog of Arabidopsis thaliana
Source: FEBS J. 2021 Nov 26;289(9):2578–92. doi: 10.1111/febs.16279 (PMC9299152; doi:10.1111/febs.16279)
Supplement: Supplementary file 1 — Fig. S1. Sequence alignment of Arabidopsis and mammalian TMEM16 proteins. Table S1. Oligonucleotides used in this study. [file FEBS-289-2578-s001.zip]

Archive with 1 entries (1 files):
- febs16279-sup-0001-Supinfo.pdf
